# Supplementary material for: α-Carbonyl Rh-Carbenoid Initiated Cascade Assembly of Diazobarbiturates with Alkylidene Pyrazolones for Synthesis of Spirofuropyrimidines
Source: Molecules. 2024 Jul 3;29(13):3178. doi: 10.3390/molecules29133178 (PMC11243257; doi:10.3390/molecules29133178)
Supplement: Supplementary file 1 [file molecules-29-03178-s001.zip]

Archive with 1 entries (1 files):
- molecules-3081957-supplementary.pdf
